# Supplementary material for: Purification Process and In Vitro and In Vivo Bioactivity Evaluation of Pectolinarin and Linarin from Cirsium japonicum
Source: Molecules. 2022 Dec 8;27(24):8695. doi: 10.3390/molecules27248695 (PMC9780979; doi:10.3390/molecules27248695)
Supplement: Supplementary file 1 [file molecules-27-08695-s001.zip]

Archive with 1 entries (1 files):
- molecules-2038155-supplementary.pdf
